# Supplementary material for: Metformin protects trabecular meshwork against oxidative injury via activating integrin/ROCK signals
Source: eLife. 2023 Jan 4;12:e81198. doi: 10.7554/eLife.81198 (PMC9812404; doi:10.7554/eLife.81198)
Supplement: Source data 1. [file elife-81198-data1.zip]

Archive with 28 entries (27 files):
- MET-souce data 20221103/
- MET-souce data 20221103/Figure 1-source data1.xlsx
- MET-souce data 20221103/Figure 4-source data3(myocilin).png
- MET-souce data 20221103/Figure 4-source data4(a┬-actin).png
- MET-souce data 20221103/Figure supplement1-source data1.xlsx
- MET-souce data 20221103/Figure1- source data2.xlsx
- MET-souce data 20221103/Figure1-source data3.xlsx
- MET-souce data 20221103/Figure1-source data4.xlsx
- MET-souce data 20221103/Figure2-source data1.xlsx
- MET-souce data 20221103/Figure3-source data1.xlsx
- MET-souce data 20221103/Figure3-source data2.xlsx
- MET-souce data 20221103/Figure3-source data3.xlsx
- MET-souce data 20221103/Figure3-source data4.xlsx
- MET-souce data 20221103/Figure4-source data1.xlsx
- MET-souce data 20221103/Figure4-source data2.xlsx
- MET-souce data 20221103/Figure4-source data5.docx
- MET-souce data 20221103/Figure4-source data5.pdf
- MET-souce data 20221103/Figure5-source data1.xlsx
- MET-souce data 20221103/Figure5-source data2 (integrin).png
- MET-souce data 20221103/Figure5-source data3 (ROCK).png
- MET-souce data 20221103/Figure5-source data4 (AMPK).png
- MET-souce data 20221103/Figure5-source data5 (pAMPK).png
- MET-souce data 20221103/Figure5-source data6 (MLC1).png
- MET-souce data 20221103/Figure5-source data7 (F-actin).jpg
- MET-souce data 20221103/Figure5-source data8 (a┬-actin).png
- MET-souce data 20221103/Figure5-source data9.docx
- MET-souce data 20221103/Figure5-source data9.pdf
- MET-souce data 20221103/Figure6-source data1.xlsx
