# Supplementary material for: Metformin protects trabecular meshwork against oxidative injury via activating integrin/ROCK signals
Source: eLife. 2023 Jan 4;12:e81198. doi: 10.7554/eLife.81198 (PMC9812404; doi:10.7554/eLife.81198)
Supplement: Source data 1. [file elife-81198-data1.zip › MET-souce data 20221103/Figure1- source data2.xlsx]

## Sheet: Sheet1
GROUP	PBS-1	PBS-2	PBS-3	PBS-4	PBS-5	DEX-1	DEX-2	DEX-3	DEX-4	DEX-5	DEX-6	DEX-7	DEX-8	DEX-9	DEX-10	DEX-11	DEX-12	DEX-13	DEX-14	DEX-15	DEX-16	DEX-17	DEX-18	DEX-19	DEX-20
baseline	21.46	21.3	21.52	21.68	20.22	20.75	21.9	22.04	21.61	21.55	21.74	21.28	21.75	21.55	22.38	22.23	21.36	21.81	21.25	21.85	21.87	20.93	21.51	21.48	21.89
D7	21.86	21.85	23.39	21.26	22.65	19.37	20.64	21.67	20.98	21.49	21.56	21.11	19.88	20.43	21.98	21.54	20.83	21.5	21.05	21.36	20.94	20.74	20.77	21.5	21.01
D14	23.16	21.98	22.79	21.71	22.2	18.63	20.3	21.2	19.93	20.83	21.25	20.64	19.22	20.21	21.45	21.09	20.48	21.14	20.58	20.71	21.65	20.22	20.89	21.8	21.53
D21	22.77	21.85	22.85		22.19	18.19	19.07	20.38	19.16	20.06	20.48	18.68	19.79	18.99	20.57	20.25	19.73	19.99	20.46	20.7	20.74	20.18	20.17	21.64	20.74
D28	22.96	21.16	22.47		22.01	18.33	19.05	19.08	19.79	19.79	20.43	19.67	18.16	19.26	20.27	19.3	19.7	19.3	19.85	20.31	20.47	19.9	19.54	21.55	20.33
