# Supplementary material for: Metformin protects trabecular meshwork against oxidative injury via activating integrin/ROCK signals
Source: eLife. 2023 Jan 4;12:e81198. doi: 10.7554/eLife.81198 (PMC9812404; doi:10.7554/eLife.81198)
Supplement: Source data 1. [file elife-81198-data1.zip › MET-souce data 20221103/Figure1-source data3.xlsx]

## Sheet: Sheet1
positive α-SMA%
Veh	DEX
19.1781	25
7.57576	12.1622
8.42105	20.3125
	29.4872
	22.2222
	19.3548
