# Supplementary material for: Metformin protects trabecular meshwork against oxidative injury via activating integrin/ROCK signals
Source: eLife. 2023 Jan 4;12:e81198. doi: 10.7554/eLife.81198 (PMC9812404; doi:10.7554/eLife.81198)
Supplement: Source data 1. [file elife-81198-data1.zip › MET-souce data 20221103/Figure1-source data4.xlsx]

## Sheet: Sheet1
positive TGF-β%
Veh	DEX
0	1.7094
0	0
3.61446	0
	0
	0
	0
	1.25
