# Supplementary material for: Metformin protects trabecular meshwork against oxidative injury via activating integrin/ROCK signals
Source: eLife. 2023 Jan 4;12:e81198. doi: 10.7554/eLife.81198 (PMC9812404; doi:10.7554/eLife.81198)
Supplement: Source data 1. [file elife-81198-data1.zip › MET-souce data 20221103/Figure3-source data1.xlsx]

## Sheet: Sheet1
positive α-SMA%-2W
group1	group 2	group 3	group 4
18.8235	12.8205	24.2857	4.7619
7.54717	21.7391	19.6429	12.1622
7.44681	19.5122	13.4615	21.8391
13.9535	22.2222	22.2222	21.25
8.95522		64.8148	8.06452
			1.78571
			13.8614
			7.52688
