# Supplementary material for: Metformin protects trabecular meshwork against oxidative injury via activating integrin/ROCK signals
Source: eLife. 2023 Jan 4;12:e81198. doi: 10.7554/eLife.81198 (PMC9812404; doi:10.7554/eLife.81198)
Supplement: Source data 1. [file elife-81198-data1.zip › MET-souce data 20221103/Figure3-source data3.xlsx]

## Sheet: Sheet1
positive FN
group1	group 2	group 3	group 4
30.9524	30.6931	50	20.548
37.5	30.7792	40.2597	15.1515
25.7143	21.4286	23.5955	15.2941
	45.5675	34.6667	26.5625
			8.33333
