# Supplementary material for: Metformin protects trabecular meshwork against oxidative injury via activating integrin/ROCK signals
Source: eLife. 2023 Jan 4;12:e81198. doi: 10.7554/eLife.81198 (PMC9812404; doi:10.7554/eLife.81198)
Supplement: Source data 1. [file elife-81198-data1.zip › MET-souce data 20221103/Figure3-source data4.xlsx]

## Sheet: Sheet1
positive F-actin
group1	group 2	group 3	group 4
6.57895	2.73973	0	5.76923
9.58904	0	1.81818	16.9014
7.14286	0	3.75	9.23077
3.7037	3.57143		9.375
3.77359			9.09091
