# Supplementary material for: Metformin protects trabecular meshwork against oxidative injury via activating integrin/ROCK signals
Source: eLife. 2023 Jan 4;12:e81198. doi: 10.7554/eLife.81198 (PMC9812404; doi:10.7554/eLife.81198)
Supplement: Source data 1. [file elife-81198-data1.zip › MET-souce data 20221103/Figure4-source data1.xlsx]

## Sheet: Sheet1
CON	MET1	MET3	MET5	MET10	MET20	MET30	MET40	MET50
100		67.3			49.4	54.3	34.5	16.9
100		66.1	47.7	68.6	59.2	50.6	35.4	49.7
100	94.2	62	83.2	94.3	67.1	59.9	59.7	52.3
100	91.5	77.8	86.3	89.6	82.1	74.7	85.6	73.9
100	94.5	82.8	84.7	82.8	80.4	75.8	67.9	60.1
100	108	102	98.1	98.1	90.7	85.1	66.2	53.8
100	96.4	98.6	91.5	86	73.7	64.6	38.2	47.7
